# Supplementary material for: Bos taurus and Cervus elaphus as Non-Seasonal/Seasonal Models for the Role of Melatonin Receptors in the Spermatozoon
Source: Int J Mol Sci. 2022 Jun 3;23(11):6284. doi: 10.3390/ijms23116284 (PMC9181011; doi:10.3390/ijms23116284)
Supplement: Supplementary file 1 [file ijms-23-06284-s001.zip]

Archive with 1 entries (1 files):
- ijms-1708230-supplementary.pdf
